# Supplementary material for: The causality of physical activity status and intelligence: A bidirectional Mendelian randomization study
Source: PLoS One. 2023 Aug 1;18(8):e0289252. doi: 10.1371/journal.pone.0289252 (PMC10393173; doi:10.1371/journal.pone.0289252)
Supplement: S2 File — (XLSX) [file pone.0289252.s002.xlsx]

## Sheet: Content
Supplementary Tables Content
Table S1. Overview of the GWAS meta-analysis of PAS
Table S2. Overview of the GWAS meta-analysis of intelligence
Table S3. Characteristics of SNPs used as instrumental variables for MR analysis of LST on intelligence
Table S4. Characteristics of SNPs used as instrumental variables for MR analysis of MVPA on intelligence
Table S5. Characteristics of SNPs used as instrumental variables for MR analysis of SC on intelligence
Table S6. Characteristics of SNPs used as instrumental variables for MR analysis of SBW on intelligence
Table S7. Characteristics of SNPs used as instrumental variables for MR analysis of intelligence on LST
Table S8. Characteristics of SNPs used as instrumental variables for MR analysis of intelligence on MVPA
Table S9. Characteristics of SNPs used as instrumental variables for MR analysis of intelligence on SC
Table S10. Characteristics of SNPs used as instrumental variables for MR analysis of intelligence on SBW
Table S11. MR-PRESSO analysis for estimate of PAS on intelligence
Table S12. MR-PRESSO analysis for estimate of intelligence on PAS
Table S13. Search Results for Proxy SNPs
Table S14. MR analysis results containing proxy SNPs
Table S15. Probability of IV bias and type I error in MR analysis
Abbreviation: SNP:Single nucleotide polymorphism; MR: Mendelian randomization; MR-PRESSO: MR pleiotropy residual sum and outlier; PAS：Physical activity status; LST: Leisure screen time; MVPA: Moderate-to-vigorous intensity physical activity during leisure time; SC: Sedentary commuting; SBW: sedentary behavior at work.

## Sheet: Table S1
Table S1. Overview of the GWAS meta-analysis of PAS
				Age (years)		BMI (kg/m2)		Leisure screen time (hours/day)		MVPA	Sedentary behavior at work	Sedentary commuting
Ancestry	Study	Sex	Total number of participants (Max across PA traits) [n]	Mean	SD	Mean	SD	Mean	SD	Active' vs. 'inactive'	Sedentary' vs. 'non-sedentary'	Sedentary' vs. 'non-sedentary'
European	ALSPAC-mothers	men	.	.	.	.	.	.	.	.	.	.
		women	4545	36.4284	4.48184	24.2779	4.20705	2.59214	1.58033	1231/3290	1251/2106	2308/845
European	ALSPAC-offspring	men	1175	16.7	0.25	20.9348	3.25083	1.80723	1.00849	.	.	.
		women	1618	16.67	0.23	21.5687	3.4802	1.66656	0.959274	.	.	.
European	ARIC	men	3902	53.91	5.46	27.44	4.01	.	.	3327/1490	3455/149	.
		women	3752	52.86	5.36	26.36	5.31	.	.	3699/595	2986/89	.
European	B58C-WTCCC2	men	1394	45.1	0.38	27.7	4.2	2.2	1.1	1322/34	335/1057	920/257
		women	1307	45.1	0.4	26.8	5.4	2.2	1.2	1219/52	301/1005	766/259
European	B58C- T1DGC	men	1235	45.3	0.3	28	4.1	2.2	1.1	1181/19	286/946	821/196
		women	1294	45.3	0.3	27	5.6	2.2	1.1	1198/54	300/992	736/296
European	B-PROOF	men	1266	73.4	6.1	26.8	3.3	.	.	692/574	.	.
		women	1257	74.5	6.9	27.4	4.5	.	.	71/486	.	.
European	CARDIA	men	758	30.624	3.3084	25.6106	3.7874	1.8245	1.5875	500/258	.	.
		women	853	30.5451	3.3636	24.1623	4.7518	1.5967	1.4484	529/324	.	.
European	CHS	men	1277	72.98	5.64	26.36	3.57	.	.	945/332	.	.
		women	1989	71.92	5.16	26.22	4.92	.	.	1329/660	.	.
European	CoLAUS round 1	men	2542	52.9758	10.7636	26.6108	4.00376	.	.	1641/901	1022/1520
		women	2862	53.9263	10.7192	25.159	4.89822	.	.	1867/996	971/1892
European	CoLAUS round 2	men	1648	57.93	10.5911	26.8153	4.01815	1.13626	1.1469		.	131/1517
		women	1949	58.7329	10.4199	25.3775	4.86724	0.929254	1.10674		.	102/1847
European	DNBC	case women	830	29.72	4.44	23.47	4.61	.	.	284 / 546	.	.
		control women	969	30.31	3.99	23.57	4.04	.	.	330/ 639	.	.
European	EGCUT	Metabo men	816	58.85	10.93	27.82	5.43	.	.	469/337	236/571	.
		Metabo women	1248	58.12	12	27.85	6.85	.	.	695/534	350/866	.
		370cnv men	1057	38.12	15.4	26.04	7.77	.	.	812/146	275/623	.
		370cnv women	1130	39.85	15.28	25.58	5.74	.	.	891/154	364/589	.
		omni men	3032	49.64	19.53	26.71	4.73	1.84	1.34	1894/1100	911/1869	.
		omni women	3834	50.19	20.43	26.46	5.52	1.84	1.29	2339/1457	1111/2390	.
European	EPIC-Norfolk	men	9793	59.5888	9.23997	26.4865	3.24435	3.07992	1.44512	3499 / 2660	286 / 2891	1983 / 1021
		women	11251	58.7682	9.29242	26.1333	4.24715	3.13922	1.43346	4200 / 3263	378 / 3152	1857 / 1441
European	FAMHS	men	1744	51.9905	13.8712	27.9884	4.63431	2.19239	1.53832	1093/651	706/448	.
		women	1929	52.4121	13.4426	27.5371	6.15122	2.09815	1.47769	1207/720	781/496	.
European	Fenland-OMICS	men	4248	48.8101	7.41	27.3707	4.16	2.6658	1.43	2590/1073	2334/1910	2194/1794
		women	4746	48.8958	7.33	26.564	5.36	2.68	1.46	2426/1213	2637/2104	2164/1906
European	FRAM	men	3312	45.3741	10.9285	27.8009	4.31759	.	.	3208/104	.	.
		women	3713	44.9884	10.7525	26.0212	5.83339	.	.	3652/61	.	.
European	FUSION	case men	612	61.97	7.3	29.45	4.04	.	.	67/542	180/131	.
		case women	463	63.57	7.74	31.22	5.26	.	.	24/435	119/63	.
		control men	454	61.71	7.61	27.05	3.33	.	.	111/337	246/144	.
		control women	453	61.94	7.18	27.19	4.18	.	.	72/377	198/133	.
European	GENOA	men	491	59.48	10.05	30.79	5.16	2.41	1.52	.	.	.
		women	629	58.64	10.2	30.8	7.03	2.41	1.52	.	.	.
European	GOOD	men	938	18.8975	0.55628	22.3696	3.19243	3.18	2.18	602/339	103/439	228/505
European	GOYA	case men	625	43	6.2	35.5	5.6	.	.	.	154/471	.
		control men	715	47.7	8.5	26.1	3.5	.	.	.	241/474	.
European	GRAPHIC	men	508	53.81	4.24	27.81	3.85	5.73	1.46	231 / 205	117 / 276	283 / 154
		women	509	51.9	4.35	27.12	4.56	5.71	1.55	218 / 211	105 / 281	229 / 211
European	HEALTH2006	men	1415	50.33	12.78	26.56	4.1	.	.	723/692	700/435	.
		women	1771	48.82	13.03	25.38	5.06	.	.	1063/708	780/549	.
European	HPFSaffy	case men	1522	55.9	8.6	27.1	3.9	1.6	1.3	741/814	486/1036	358/1164
		control men	2050	55.9	8.5	25	2.8	1.5	1.2	846/1204	680/1327	431/1576
European	HPFSillumina	case men	644	53.5	8.9	25.2	2.9	1.4	1.2	383/267	160/469	133/496
		control men	726	54.8	8.5	25.5	2.9	1.5	1.2	453/273	178/530	132/576
European	HPFSomni	case men	924	54.7	8.8	26.2	3	1.5	1.2	545/379	195/664	186/673
		control men	898	54.5	8.8	25.3	2.9	1.4	1.2	556/342	184/660	155/689
European	HRS	men	1524	67.66	10.12	29.18	4.88	3.08	1.84	.	.	.
		women	2135	66.97	11.16	28.81	6.38	2.99	1.87	.	.	.
European	inCHIANTI	men	537	67.03	15.38	27.04	3.41	.	.	.	.	255/280
		women	666	68.98	15.59	27.3	4.68	.	.	.	.	295/368
European	KORA S3	men	813	52.9582	10.0937	27.6943	3.44609	.	.	385/428	274/539	.
		women	831	52.0902	10.076	26.9778	4.64116	.	.	324/507	127/704	.
European	KORA S4	men	877	54.195	8.92163	27.9946	3.91515	.	.	380/497	285/591	.
		women	928	53.6379	8.79727	27.4894	5.0716	.	.	440/488	163/764	.
European	KORCULA	men	313	57.0958	14.0734	28.7787	3.61023	.	.	.	20/293	.
		women	557	55.1328	13.4633	27.5108	4.35256	.	.	.	55/502	.
European	LifeLines	men	4825	48.43	11.22	26.62	3.57	.	.	1090/3735	.	.
		women	6980	48.18	10.86	26.07	4.66	.	.	1099/5881	.	.
European	MDC-CVA	men	2041	57.4697	5.96304	26.1068	3.49231	.	.	1525/516	922/1105	.
		women	2955	57.4794	5.92874	25.4207	4.24214	.	.	2160/795	1236/1651	.
European	MESA	men	1285	62.83	10.08	27.98	4.19	1.91	1.37	863/422	274/551	376/904
		women	1400	62.67	10.23	27.65	5.88	2.02	1.52	821/578	220/484	441/957
European	METSIM	men	8967	57.49	7.12	27.28	4.16	.	.	4237 / 4730	2391 / 2760	.
European	NESDA	men	638	44.3	12.3	26.5	4.7	3	1.9	.	206/391	.
		women	1237	41.5	12.9	25.4	5.3	3	1.8	.	383/763	.
European	NFBC1966	men	2123	31	0	25.2	3.64	.	.	1445/672	497/1242	.
		women	2234	31	0	24.16	4.66	.	.	1705/527	496/1069	.
European	NHSaffy	case women	1849	54.5	6.8	28.7	5.7	2.1	1.9	866/989	278/1511	.
		control women	2499	54.5	6.8	24.9	4.5	1.9	1.6	1306/1193	382/2081	.
European	NHSillumina	case women	1719	54.5	6.7	25	4.5	1.9	1.7	898/821	275/1421	.
		control women	1721	54.6	6.5	24.6	4.4	1.9	1.6	899/822	248/1466	.
European	NHSomni	case women	1194	54.4	6.7	26.6	5.8	1.9	1.8	619/575	182/992	.
		control women	2075	54.7	6.6	25.1	4.5	1.9	1.6	1002/1073	672/1371	.
European	NSPHS	men	478	50.96	19.971	26.99	4.44656	.	.	261/212	34/444	.
		women	550	49.97	20.2518	26.47	5.04784	.	.	285/259	35/515	.
European	ORCADES	men	525	49.08	13.1	27.67	3.98	.	.	.	.	.
		women	737	47.92	13.14	27.13	5.43	.	.	.	.	.
European	QIMR	men	896	35.0099	11.8728	23.7814	3.0347	.	.	849 / 548	.	.
		women	1998	38.8577	14.0948	22.934	3.76019	.	.	1356 / 1271	.	.
European	RSⅠ	men	1457	71.73	6.47	26.3	3.21	.	.	386/1071	.	.
		women	2209	72.72	7.27	27.26	4.38	.	.	590/1619	.	.
European	RSⅡ	men	904	63.9757	7.64404	26.8214	3.27872	.	.	313/591	.	.
		women	1096	64.4964	8.31009	27.4774	4.4225	.	.	410/686	.	.
European	SHIP	men	1992	50.8	16.4	27.7	4	.	.	.	397 / 1595	.
		women	2056	48.6	16	26.9	5.3	.	.	.	483 / 1573	.
European	SHIP-TREND	men	431	50.0951	14.242	27.822	3.79427	.	.	224 / 207	119 / 312	.
		women	553	50.1501	13.2639	26.9735	5.07085	.	.	281 / 272	134 / 419	.
European	Twingen	men	2317	32.1929	0.00353973	22.822	0.00106625	.	.	.	833/1484	.
		women	2727	31.304	0.00305873	21.3389	0.00102212	.	.	.	833/1894	.
European	TwinsUK	women	882	61.114	9.67613	26.4683	4.8577	.	.	.	454/428	.
European	UK BioBank	men	205133	56.98	8.11	27.84	4.23	3.64	1.87	92703/112430	49952/82954	18370/25849
		women	243769	56.58	7.95	27	5.12	4.02	2.01	109418/134351	41510/81979	27371/37676
European	VIS	men	383	55.8695	14.9244	27.4954	3.69537	.	.	.	50/333	.
		women	522	56.4176	15.9139	27.1468	4.63209	.	.	.	72/450	.
European	WGHS	women	22865	54.2	7.1	25.91	4.96	1.84	2.02	10238/12627	.	6794/9539
European	WHI	(GECCO+HIPFX)women	2798	64.26	6.61	26.59	5.65	.	.	1,153/1,645	.	.
European	YFS	men	1180	32.74	5.698	26.01	4.188	2.002	1.172	959 / 218	443 / 540	778 / 381
		women	1396	32.65	5.675	24.72	4.762	1.764	1.086	1194 / 195	495 / 633	608 / 760
		SUM	661399

## Sheet: Table S2
Table S2. Overview of the GWAS meta-analysis of intelligence
Note: Cohorts with two separate subsets are denoted as a/b. HRC: Haplotype Reference Consortium; 1KG: 1000 Genomes.*variants included in the UK10K reference panel were excluded; ^Age not directly measured; see Supplementary Information 1.1.6 and 1.1.7.
Cohort	Geographic Origin	N	Mean Age	Age Range	% Female	Phenotype	Assessment
1a. UKB-ts	UK	142077	57	39-70	54	Fluid intelligence	Verbal/mathematical reasoning
1b. UKB-wb	UK	53576	56	39-72	56	Fluid intelligence	Verbal/mathematical reasoning
2. COGENT	USA/UK/ Europe	35298	46	8-96	51	g-factor	Various measures; each study included at least one neuropsychological test from three or more domains of cognitive performance, mean (SD)=8 (4) tests
3. RS	Netherlands	6182	66	45-98	57	g-factor	Letter-digit substitution, Stroop, verbal fluency, delayed recall
4. GENR	Netherlands	1929	6	5-9	51	Full-scale IQ	SON-R (spatial visualization and abstract reasoning subsets)
5. STR	Sweden	3215	18	18	0	g-factor	Logical, verbal, spatial, and technical ability subtests
6. S4S	USA	2818	17-18^	17-18^	58	SAT scores	Aptitude test of verbal and mathematical reasoning used for college admissions
7a. HiQ	USA	1238	12^	12^	38	High IQ case	Cases selected from top 0.03% of intelligence distribution
7b. HRS	USA	8172	65-69^	>50^	59	High IQ control	Unselected population controls with presumed normal distribution of IQ
8a. TEDS - 1 (Affymetrix)	UK	2241	12	12	51	Composite score	WISC-III verbal and nonverbal reasoning; Raven's progressive matrices
8b. TEDS - 2 (Omni)	UK	1173	12	12	51	Composite score	WISC-III verbal and nonverbal reasoning; Raven's progressive matrices
9a. DTR - MADT	Denmark	737	66	55-80	48	Composite score	Verbal fluency, digit span, immediate and delayed recall tests
9b. DTR - LSADT	Denmark	253	79	73-94	67	g-factor	Verbal fluency, digit span, immediate and delayed recall tests
10. IMAGEN	Germany	1343	14	14	51	g-factor	WISC-IV, CANTAB
11a. BLTS - Children	Australia	530	12	12-13	55	g-factor	VSRT-C factor score
11b. BLTS - Adolescents	Australia	2598	16	15-30	54	Full-scale IQ	MAB-II IQ score
12. NESCOG	Netherlands	252	50	18-79	57	Full-scale IQ	WAIS IQ score
13. GfG	USA	5084	36	15-91	74	g-factor	ICAR verbal reasoning test
14a. STSA - SATSA+GENDER	Sweden	703	71	50-94	55	g-factor	Verbal, spatial, episodic memory, and processing speed tests
14b. STSA - HARMONY	Sweden	448	78	65-96	50	g-factor	Verbal, spatial, episodic memory, and processing speed tests
	SUM	269867

## Sheet: Table S3
Table S3. Characteristics of SNPs used as instrumental variables for MR analysis of LST on intelligence
	SNP	effect_allele.exposure	other_allele.exposure	effect_allele.outcome	other_allele.outcome	beta.exposure	beta.outcome	eaf.exposure	eaf.outcome	se.exposure	se.outcome	pval.exposure	pval.outcome	R2	F-statistic
1	rs10041724	T	C	T	C	0.0249	-0.01	0.807	0.8	0.0044	0.00341	1.51e-08	0.00328	0.000193	101.71
2	rs10059100	A	G	A	G	-0.0215	0.00382	0.607	0.618	0.0039	0.00283	4.68e-08	0.177	0.00022	116.15
3	rs1017550	A	G	A	G	0.0196	-0.000305	0.586	0.626	0.0035	0.00283	2.85e-08	0.914	0.000186	98.17
4	rs10222987	A	G	A	G	-0.0209	0.00713	0.636	0.626	0.0036	0.00284	9.02e-09	0.0122	0.000202	106.61
5	rs10400776	A	C	A	C	-0.0259	0.00148	0.259	0.256	0.0044	0.00314	3.45e-09	0.638	0.000258	135.76
6	rs10772643	T	C	T	C	-0.0385	0.00873	0.892	0.886	0.0062	0.00434	5.88e-10	0.0441	0.000285	150.1
7	rs11074658	T	C	T	C	-0.0239	-0.00562	0.591	0.618	0.0039	0.00283	9.21e-10	0.0474	0.000276	145.46
8	rs114590429	A	C	A	C	0.0376	-0.0135	0.116	0.104	0.006	0.00451	3.03e-10	0.00268	0.000289	152.42
9	rs11587591	A	G	A	G	0.0219	0.00357	0.734	0.74	0.0039	0.00311	2.23e-08	0.251	0.000187	98.57
10	rs1188887	T	C	T	C	0.0258	-0.00167	0.667	0.645	0.0041	0.00287	2.47e-10	0.56	0.000296	155.72
11	rs12206846	A	G	A	G	0.0199	0.00295	0.405	0.421	0.0036	0.0028	2.1e-08	0.29	0.000191	100.58
12	rs12214364	T	G	T	G	-0.0197	0.00745	0.587	0.62	0.0036	0.00546	4.87e-08	0.173	0.000188	99.14
13	rs12324720	A	G	A	G	-0.0271	0.0147	0.176	0.182	0.0046	0.00353	3.53e-09	2.97e-05	0.000213	112.02
14	rs12463321	A	G	A	G	-0.0317	0.00771	0.148	0.153	0.0055	0.00386	6.99e-09	0.0456	0.000253	133.37
15	rs12678836	A	C	A	C	0.0232	0.00527	0.424	0.419	0.0035	0.00277	5.37e-11	0.0566	0.000263	138.51
16	rs12962050	A	G	A	G	-0.0234	0.00466	0.647	0.63	0.0036	0.00283	1.18e-10	0.0993	0.00025	131.77
17	rs13017586	A	G	A	G	-0.0401	0.00421	0.849	0.848	0.0054	0.00383	8.25e-14	0.272	0.000412	216.9
18	rs13089152	T	C	T	C	-0.0234	0.00783	0.669	0.682	0.0041	0.00585	1.53e-08	0.181	0.000242	127.74
19	rs13301354	T	C	T	C	-0.0211	0.00804	0.377	0.356	0.0037	0.00288	1.22e-08	0.0052	0.000209	110.17
20	rs1362910	A	G	A	G	0.0253	-0.0107	0.419	0.421	0.0035	0.00278	1.03e-12	0.00012	0.000312	164.18
21	rs1375561	T	C	T	C	0.0232	-0.00901	0.653	0.658	0.0037	0.0029	2.55e-10	0.0019	0.000244	128.44
22	rs1391954	T	G	T	G	0.0245	-0.00337	0.444	0.422	0.004	0.00277	1.51e-09	0.224	0.000296	156.14
23	rs17621391	T	C	T	C	0.0243	-0.00582	0.735	0.746	0.0041	0.00318	2.11e-09	0.0676	0.00023	121.16
24	rs17801257	A	G	A	G	-0.0292	0.0108	0.125	0.124	0.0053	0.00415	2.92e-08	0.0094	0.000186	98.06
25	rs1802669	A	G	A	G	0.0384	-0.00753	0.341	0.35	0.0041	0.00288	2.39e-21	0.00901	0.000663	349.25
26	rs1860337	T	C	T	C	-0.0253	0.00622	0.595	0.605	0.0039	0.00281	9.08e-11	0.0266	0.000308	162.5
27	rs1947066	A	G	A	G	0.0298	0.00317	0.803	0.808	0.0044	0.00346	8.54e-12	0.36	0.000281	148.14
28	rs197439	A	G	A	G	-0.0259	0.00881	0.601	0.587	0.0039	0.00279	3.29e-11	0.00158	0.000322	169.55
29	rs1999065	T	C	T	C	0.0249	0.00267	0.338	0.351	0.0037	0.00286	1.24e-11	0.35	0.000277	146.12
30	rs249960	A	G	A	G	0.0298	-0.0106	0.818	0.805	0.005	0.00348	2.43e-09	0.00235	0.000265	139.43
31	rs2738284	A	G	A	G	-0.0215	0.00195	0.329	0.337	0.0037	0.00289	7.05e-09	0.5	0.000204	107.54
32	rs2783992	T	C	T	C	-0.0242	0.00276	0.539	0.561	0.0038	0.00277	3.36e-10	0.319	0.000291	153.37
33	rs28458909	T	C	T	C	0.0364	-0.0198	0.123	0.126	0.0059	0.00436	5.48e-10	5.76e-06	0.000286	150.5
34	rs2964252	A	G	A	G	-0.0235	0.00797	0.316	0.322	0.0037	0.00292	3.16e-10	0.00644	0.000239	125.73
35	rs34864022	A	G	A	G	-0.0483	0.018	0.934	0.948	0.0078	0.00621	4.71e-10	0.00371	0.000287	151.32
36	rs36079846	T	C	T	C	-0.0239	0.00634	0.521	0.534	0.0038	0.00275	4.52e-10	0.0212	0.000285	150.22
37	rs364789	A	G	A	G	0.0275	-0.00209	0.757	0.771	0.0044	0.00327	2.79e-10	0.523	0.000278	146.67
38	rs3759344	A	G	A	G	0.0452	0.00469	0.106	0.087	0.0062	0.00489	4.26e-13	0.337	0.000388	204.54
39	rs3781412	A	G	A	G	-0.0208	0.000467	0.601	0.613	0.0036	0.0028	8.38e-09	0.867	0.000208	109.36
40	rs396321	T	C	T	C	-0.0213	-0.000626	0.513	0.51	0.0035	0.00273	1.29e-09	0.819	0.000227	119.43
41	rs421151	A	G	A	G	-0.036	0.0173	0.916	0.909	0.0063	0.00476	1.09e-08	0.000276	0.000199	104.96
42	rs4416502	A	G	A	G	0.0291	0.000216	0.2	0.238	0.0048	0.00322	1.38e-09	0.946	0.000271	142.56
43	rs4460001	A	C	A	C	-0.0193	0.00284	0.432	0.426	0.0035	0.00279	4.45e-08	0.309	0.000183	96.32
44	rs4483592	T	C	T	C	0.036	-0.000613	0.163	0.173	0.0052	0.00363	3.97e-12	0.866	0.000354	186.61
45	rs469565	T	C	T	C	-0.0259	0.000871	0.774	0.771	0.0046	0.00326	1.51e-08	0.79	0.000235	123.83
46	rs558134	T	C	T	C	-0.0225	0.00361	0.384	0.393	0.0036	0.00282	5.05e-10	0.202	0.000239	126.12
47	rs56151256	A	C	A	C	0.0285	-0.00251	0.75	0.773	0.0044	0.00328	1.17e-10	0.444	0.000305	160.57
48	rs57092155	T	C	T	C	-0.0268	0.00352	0.783	0.774	0.0047	0.00328	8.8e-09	0.283	0.000244	128.76
49	rs58541850	A	G	A	G	0.0522	0.00788	0.0585	0.0566	0.0082	0.00599	1.72e-10	0.188	0.0003	158.15
50	rs6010651	A	C	A	C	0.0235	-0.00121	0.62	0.619	0.004	0.00285	3.34e-09	0.671	0.00026	137.09
51	rs6073637	A	C	A	C	-0.0225	0.00441	0.524	0.51	0.0038	0.00275	4.59e-09	0.108	0.000253	133.07
52	rs6102913	T	C	T	C	-0.0193	0.00806	0.474	0.502	0.0035	0.00273	2.97e-08	0.0031	0.000186	97.84
53	rs61813324	T	C	T	C	0.031	-0.00802	0.136	0.122	0.0057	0.00437	4.37e-08	0.0665	0.000226	119.06
54	rs62134209	A	G	A	G	0.0538	-0.000798	0.953	0.96	0.0091	0.007	3.28e-09	0.91	0.000259	136.61
55	rs62151809	T	C	T	C	0.0228	-0.00666	0.453	0.445	0.0039	0.00279	3.9e-09	0.0171	0.000258	135.71
56	rs6457816	T	C	T	C	-0.0414	0.00125	0.934	0.916	0.007	0.00493	3.97e-09	0.8	0.00021	110.86
57	rs6556840	A	G	A	G	0.0204	0.0001	0.337	0.321	0.0037	0.00295	4.32e-08	0.973	0.000186	97.91
58	rs657412	T	G	T	G	-0.033	0.00829	0.105	0.106	0.0058	0.00447	1.4e-08	0.0635	0.000204	107.56
59	rs6674314	A	G	A	G	0.0274	-0.00502	0.813	0.795	0.0049	0.0034	2.3e-08	0.14	0.000228	120.07
60	rs6685030	A	G	A	G	-0.0217	0.00316	0.48	0.471	0.0035	0.00274	5.27e-10	0.249	0.000235	123.84
61	rs6727997	A	G	A	G	-0.0208	0.00644	0.345	0.341	0.0037	0.00292	2.04e-08	0.0275	0.000195	102.94
62	rs68049022	T	C	T	C	0.0314	0.00127	0.798	0.816	0.0048	0.00357	6.18e-11	0.721	0.000318	167.42
63	rs6857	T	C	T	C	-0.0369	-0.00331	0.169	0.151	0.0047	0.00384	5.8e-15	0.388	0.000382	201.43
64	rs72671494	T	C	T	C	-0.0349	-0.00117	0.86	0.878	0.0056	0.00435	5.72e-10	0.788	0.000294	154.99
65	rs73405293	A	G	A	G	-0.0308	-0.00169	0.147	0.16	0.0054	0.00376	1.35e-08	0.652	0.000238	125.34
66	rs7430216	T	C	T	C	0.025	0.000239	0.223	0.208	0.0042	0.00337	2.5e-09	0.944	0.000216	114
67	rs743699	A	G	A	G	-0.0267	0.00854	0.743	0.735	0.0044	0.00311	1.18e-09	0.0061	0.000272	143.33
68	rs7616518	A	G	A	G	0.0196	-0.00485	0.45	0.44	0.0035	0.00277	2.6e-08	0.0799	0.00019	100.18
69	rs76602404	T	C	T	C	-0.0266	0.0132	0.219	0.235	0.0049	0.00326	4.38e-08	5.23e-05	0.000242	127.69
70	rs7821826	T	C	T	C	0.0207	0.00231	0.493	0.466	0.0035	0.00273	3.25e-09	0.398	0.000214	112.85
71	rs78394231	T	C	T	C	-0.0381	0.00856	0.902	0.898	0.0065	0.00455	3.53e-09	0.0601	0.000258	135.82
72	rs78451709	T	C	T	C	-0.0277	0.00127	0.795	0.798	0.0048	0.00347	9.66e-09	0.714	0.00025	131.57
73	rs7875078	A	C	A	C	0.0204	-0.00911	0.452	0.48	0.0035	0.00276	7.41e-09	0.000965	0.000206	108.6
74	rs7969719	T	C	T	C	0.0271	-0.000458	0.313	0.323	0.0037	0.00292	4.46e-13	0.875	0.000316	166.44
75	rs841020	T	C	T	C	0.0269	0.00721	0.192	0.214	0.0044	0.00333	1.15e-09	0.0306	0.000225	118.43
76	rs892087	T	C	T	C	-0.0284	-0.000563	0.634	0.622	0.004	0.00283	9.98e-13	0.843	0.000375	197.35
77	rs9278004	A	G	A	G	0.0394	-0.000832	0.149	0.151	0.0057	0.00385	3.23e-12	0.829	0.000393	207.09
78	rs9867121	A	C	A	C	-0.0317	-0.00348	0.183	0.197	0.005	0.00348	2.02e-10	0.317	0.0003	158.25
													SUM	0.0204	140.68

## Sheet: Table S4
Table S4. Characteristics of SNPs used as instrumental variables for MR analysis of MVPA on intelligence
	SNP	effect_allele.exposure	other_allele.exposure	effect_allele.outcome	other_allele.outcome	beta.exposure	beta.outcome	eaf.exposure	eaf.outcome	se.exposure	se.outcome	pval.exposure	pval.outcome	R2	F-statistic
1	rs13201721	T	C	T	C	0.0255	0.00584	0.736	0.737	0.004	0.00314	1.83e-10	0.063	0.000252	153.68
2	rs1625595	T	C	T	C	-0.0213	0.00243	0.475	0.48	0.0032	0.00274	1.9e-11	0.375	0.000226	137.74
3	rs1691471	T	C	T	C	0.0379	-0.0065	0.376	0.35	0.0042	0.00289	1.73e-19	0.0244	0.000674	410.44
4	rs385301	T	C	T	C	-0.0284	-0.00426	0.264	0.25	0.0047	0.00316	1.6e-09	0.179	0.000313	190.68
5	rs4865512	A	G	A	G	0.024	-0.00192	0.612	0.619	0.0042	0.00282	7.68e-09	0.498	0.000273	166.46
6	rs568546	T	C	T	C	0.0237	-0.0038	0.521	0.529	0.0041	0.00276	5.89e-09	0.169	0.00028	170.68
7	rs6427178	A	G	A	G	0.0229	0.00518	0.532	0.514	0.0041	0.00274	1.71e-08	0.0587	0.000261	158.97
8	rs9903845	A	C	A	C	-0.02	-0.00283	0.31	0.298	0.0034	0.00298	6.05e-09	0.342	0.000171	104.23
													SUM	0.00245	187

## Sheet: Table S5
Table S5. Characteristics of SNPs used as instrumental variables for MR analysis of SC on intelligence
	SNP	effect_allele.exposure	other_allele.exposure	effect_allele.outcome	other_allele.outcome	beta.exposure	beta.outcome	eaf.exposure	eaf.outcome	se.exposure	se.outcome	pval.exposure	pval.outcome	R2	F-statistic
1	rs112560164	A	G	A	G	-0.0479	0.0104	0.189	0.172	0.0102	0.00366	2.8e-06	0.00448	0.000704	112.48
2	rs117992146	T	C	T	C	-0.0799	0.00431	0.0585	0.0388	0.0171	0.00732	3.17e-06	0.556	0.000703	112.32
3	rs1229984	T	C	T	C	0.127	0.0166	0.0246	0.0475	0.0263	0.00674	1.34e-06	0.0135	0.000778	124.22
4	rs162064	T	G	T	G	-0.0353	0.0121	0.356	0.351	0.0077	0.00286	4.03e-06	2.27e-05	0.000571	91.24
5	rs16908418	T	C	T	C	0.126	0.013	0.0182	0.0293	0.0274	0.00848	4.14e-06	0.126	0.000569	90.89
6	rs2414010	A	G	A	G	-0.0598	-0.00753	0.911	0.924	0.0129	0.00534	3.56e-06	0.159	0.00058	92.7
7	rs308676	T	C	T	C	-0.0577	-0.000517	0.863	0.883	0.0108	0.00427	7.92e-08	0.904	0.000789	126.06
8	rs35888745	T	C	T	C	0.0392	0.00589	0.601	0.626	0.0082	0.00288	1.68e-06	0.0411	0.000737	117.74
9	rs62280512	A	G	A	G	0.0902	0.000108	0.955	0.956	0.0196	0.00677	4.08e-06	0.987	0.000702	112.16
10	rs73046678	A	C	A	C	-0.0516	-0.000158	0.162	0.168	0.0109	0.00367	2.11e-06	0.966	0.000724	115.69
11	rs76374890	T	C	T	C	-0.0876	0.00653	0.0579	0.0668	0.0172	0.00558	3.31e-07	0.243	0.000837	133.73
													SUM	0.0077	112.53

## Sheet: Table S6
Table S6. Characteristics of SNPs used as instrumental variables for MR analysis of SBW on intelligence
	SNP	effect_allele.exposure	other_allele.exposure	effect_allele.outcome	other_allele.outcome	beta.exposure	beta.outcome	eaf.exposure	eaf.outcome	se.exposure	se.outcome	pval.exposure	pval.outcome	R2	F-statistic
1	rs1446951	A	C	A	C	-0.0243	-0.00204	0.566	0.562	0.0042	0.00524	1.04e-08	0.697	0.00029	108.12
2	rs995638	A	G	A	G	-0.0237	-0.00742	0.394	0.408	0.0043	0.00278	2.53e-08	0.0076	0.000268	99.96
													SUM	0.000558	104.07

## Sheet: Table S7
Table S7. Characteristics of SNPs used as instrumental variables for MR analysis of intelligence on LST
	SNP	effect_allele.exposure	other_allele.exposure	effect_allele.outcome	other_allele.outcome	beta.exposure	beta.outcome	eaf.exposure	eaf.outcome	se.exposure	se.outcome	pval.exposure	pval.outcome	R2	F-statistic
1	rs34321437	T	C	T	C	0.0433	-0.0436	0.0362	0.0411	0.00755	0.0097	1.01e-08	6.75e-06	0.000131	35.25
2	rs113422987	T	C	T	C	-0.0165	0.0183	0.305	0.303	0.00297	0.0042	2.97e-08	1.05e-05	0.000115	31.12
3	rs17826816	A	G	A	G	0.0184	0.0173	0.774	0.752	0.00326	0.004	1.68e-08	1.6e-05	0.000118	31.9
4	rs71472433	A	C	A	C	0.0209	-0.0199	0.848	0.835	0.00383	0.0052	4.84e-08	0.000117	0.000113	30.47
5	rs4466759	T	C	T	C	0.016	-0.0135	0.441	0.428	0.00278	0.0035	9.37e-09	0.000144	0.000125	33.86
6	rs1245192	A	G	A	G	-0.0173	0.0148	0.739	0.752	0.00315	0.0041	3.98e-08	0.000279	0.000116	31.23
7	rs1826355	A	G	A	G	-0.0253	0.0216	0.896	0.902	0.0045	0.0065	1.96e-08	0.000849	0.000119	32.15
8	rs4455397	T	C	T	C	0.0157	-0.0115	0.455	0.439	0.00274	0.0035	1.05e-08	0.00109	0.000122	32.91
9	rs75457267	T	C	T	C	0.0401	0.0282	0.0375	0.0518	0.00728	0.0087	3.58e-08	0.00123	0.000116	31.34
10	rs35433030	A	G	A	G	0.0272	-0.019	0.0827	0.12	0.00498	0.0059	4.67e-08	0.00126	0.000112	30.33
11	rs1191466	T	C	T	C	-0.0248	0.016	0.143	0.142	0.00391	0.005	2.11e-10	0.00144	0.000151	40.82
12	rs9569206	A	G	A	G	-0.0154	0.0112	0.629	0.647	0.00282	0.0036	4.85e-08	0.00194	0.000111	29.93
13	rs10196283	A	C	A	C	-0.0207	0.014	0.842	0.836	0.00376	0.0048	3.64e-08	0.00357	0.000114	30.84
14	rs1931262	T	C	T	C	0.0208	-0.0099	0.523	0.508	0.00274	0.0035	3.31e-14	0.00418	0.000216	58.18
15	rs6840804	A	G	A	G	-0.0166	0.0109	0.696	0.702	0.00297	0.0038	2.25e-08	0.0042	0.000116	31.43
16	rs11076962	T	C	T	C	0.0169	-0.011	0.717	0.712	0.00304	0.0038	2.57e-08	0.00438	0.000117	31.45
17	rs12503522	T	C	T	C	-0.0173	0.0109	0.281	0.286	0.00304	0.0038	1.31e-08	0.00444	0.000121	32.61
18	rs9527727	A	C	A	C	-0.0175	0.0118	0.295	0.297	0.00301	0.0042	6.24e-09	0.00497	0.000127	34.24
19	rs10218712	T	G	T	G	0.0178	0.0116	0.693	0.691	0.00301	0.0042	3.34e-09	0.00507	0.000134	36.29
20	rs757485	T	C	T	C	-0.0153	0.0097	0.567	0.572	0.00276	0.0035	3.23e-08	0.00559	0.000114	30.89
21	rs4517588	A	G	A	G	0.0176	-0.0105	0.348	0.386	0.00292	0.0039	1.74e-09	0.00662	0.00014	37.87
22	rs3860537	T	C	T	C	0.0189	-0.0119	0.21	0.237	0.0034	0.0046	2.99e-08	0.00897	0.000118	31.83
23	rs6545794	A	G	A	G	-0.0275	0.0176	0.0957	0.0714	0.00465	0.0068	3.35e-09	0.00932	0.000131	35.32
24	rs7718063	T	C	T	C	0.0178	-0.0114	0.239	0.246	0.00322	0.0045	3.24e-08	0.0102	0.000115	31.13
25	rs4793161	A	G	A	G	-0.0177	0.0116	0.232	0.23	0.00325	0.0046	4.97e-08	0.0109	0.000112	30.24
26	rs298251	A	G	A	G	0.0165	-0.0098	0.667	0.66	0.00293	0.0041	1.75e-08	0.0154	0.000121	32.56
27	rs6573878	T	C	T	C	0.0178	-0.011	0.765	0.77	0.00325	0.0046	4.67e-08	0.016	0.000113	30.62
28	rs1344494	T	C	T	C	-0.0176	0.0094	0.578	0.583	0.00281	0.0039	3.96e-10	0.0165	0.00015	40.62
29	rs9503598	A	G	A	G	0.017	-0.0086	0.431	0.442	0.0028	0.0038	1.35e-09	0.0229	0.000141	38.18
30	rs4698932	A	G	A	G	0.0203	-0.0079	0.542	0.496	0.00274	0.0035	1.55e-13	0.0239	0.000204	55.04
31	rs10068046	A	G	A	G	-0.0206	0.0105	0.815	0.832	0.00352	0.0047	5.22e-09	0.0244	0.000128	34.5
32	rs7769568	A	G	A	G	-0.0153	-0.0086	0.54	0.528	0.00276	0.0039	3.23e-08	0.0248	0.000116	31.22
33	rs144246	A	G	A	G	0.0155	-0.008	0.37	0.376	0.00284	0.0036	4.91e-08	0.0255	0.000112	30.19
34	rs10408457	T	G	T	G	0.0159	0.0086	0.476	0.466	0.00277	0.0039	9.41e-09	0.0259	0.000127	34.16
35	rs28584643	T	C	T	C	0.0152	-0.0086	0.44	0.427	0.00277	0.0039	4.19e-08	0.0271	0.000114	30.76
36	rs600806	A	G	A	G	-0.0193	0.0086	0.726	0.724	0.00308	0.0039	3.57e-10	0.0287	0.000148	39.93
37	rs424029	A	G	A	G	-0.038	-0.0177	0.0412	0.0433	0.00689	0.0086	3.39e-08	0.0402	0.000114	30.9
38	rs541640	A	G	A	G	-0.0156	0.0076	0.628	0.616	0.00284	0.0039	3.97e-08	0.0477	0.000114	30.69
39	rs55754731	T	C	T	C	0.0214	-0.0104	0.831	0.844	0.00367	0.0053	6.06e-09	0.0498	0.000128	34.56
40	rs73139272	T	G	T	G	-0.0248	0.0108	0.132	0.141	0.00406	0.0055	9.24e-10	0.0503	0.000142	38.2
41	rs2976501	T	G	T	G	-0.023	-0.0081	0.233	0.227	0.00323	0.0042	1.1e-12	0.0549	0.000189	50.98
42	rs2885208	T	C	T	C	0.0189	0.0087	0.808	0.818	0.00346	0.0045	4.58e-08	0.0568	0.000111	30.07
43	rs78851102	A	C	A	C	-0.0222	0.0083	0.242	0.253	0.0032	0.0044	4.26e-12	0.0578	0.000181	48.87
44	rs55857533	A	G	A	G	0.0156	-0.0073	0.389	0.367	0.00282	0.004	3.04e-08	0.0652	0.000116	31.33
45	rs9516855	A	G	A	G	0.0334	-0.0141	0.947	0.948	0.0061	0.0078	4.19e-08	0.071	0.000113	30.41
46	rs2737331	T	C	T	C	0.016	-0.0071	0.377	0.386	0.00283	0.0039	1.75e-08	0.0719	0.00012	32.27
47	rs71638823	T	C	T	C	0.0217	-0.0098	0.148	0.138	0.00387	0.0055	2.04e-08	0.0783	0.000119	32.06
48	rs10995455	A	G	A	G	0.0177	-0.0071	0.306	0.313	0.00299	0.0041	2.91e-09	0.0851	0.000133	36.01
49	rs865225	A	G	A	G	0.0179	-0.0065	0.73	0.72	0.00311	0.0039	8.58e-09	0.098	0.000127	34.15
50	rs1427604	A	G	A	G	0.0155	-0.006	0.614	0.641	0.00281	0.0036	3.14e-08	0.0982	0.000114	30.9
51	rs9851068	A	G	A	G	0.0172	-0.0057	0.676	0.688	0.00293	0.0038	4.25e-09	0.128	0.00013	35.11
52	rs1430726	T	C	T	C	0.0155	-0.005	0.499	0.517	0.00272	0.0035	1.18e-08	0.153	0.000121	32.57
53	rs1280049	A	C	A	C	0.015	-0.0048	0.475	0.495	0.00273	0.0035	3.92e-08	0.165	0.000112	30.26
54	rs6881733	T	C	T	C	-0.018	0.0053	0.302	0.292	0.003	0.0039	2.04e-09	0.169	0.000136	36.78
55	rs79088489	A	G	A	G	-0.0151	0.0052	0.571	0.562	0.00276	0.0039	4.93e-08	0.177	0.000111	30.06
56	rs74974963	A	G	A	G	0.0304	-0.0105	0.0698	0.0614	0.00541	0.008	1.92e-08	0.187	0.00012	32.36
57	rs3106666	A	G	A	G	-0.0166	0.0046	0.411	0.421	0.00278	0.0035	2.42e-09	0.187	0.000133	35.96
58	rs1857952	A	C	A	C	-0.0159	0.0046	0.479	0.455	0.00277	0.0035	1.04e-08	0.19	0.000125	33.87
59	rs702220	T	C	T	C	-0.0197	0.0052	0.359	0.361	0.00287	0.004	6.14e-12	0.192	0.000179	48.29
60	rs7573275	A	G	A	G	-0.0173	-0.0049	0.285	0.286	0.00305	0.0039	1.24e-08	0.2	0.000123	33.12
61	rs329672	T	C	T	C	0.0174	-0.005	0.628	0.627	0.00285	0.004	1e-09	0.209	0.000142	38.32
62	rs7201179	T	C	T	C	0.0156	-0.0043	0.445	0.434	0.00275	0.0035	1.33e-08	0.219	0.000121	32.59
63	rs2862954	T	C	T	C	-0.0159	0.0042	0.554	0.504	0.00275	0.0035	6.88e-09	0.228	0.000125	33.8
64	rs185123	T	C	T	C	0.016	0.0041	0.449	0.482	0.00276	0.0035	6.8e-09	0.236	0.000127	34.17
65	rs6922323	T	C	T	C	0.0185	-0.0051	0.278	0.267	0.00308	0.0044	1.92e-09	0.242	0.000138	37.13
66	rs13263748	T	C	T	C	0.017	-0.0045	0.448	0.502	0.00279	0.0039	1.21e-09	0.246	0.000142	38.46
67	rs17824247	T	C	T	C	-0.0187	0.0045	0.598	0.591	0.0028	0.0039	2.34e-11	0.254	0.000169	45.5
68	rs5750823	T	C	T	C	0.0213	0.005	0.723	0.744	0.00308	0.0044	4.25e-12	0.259	0.000182	49.2
69	rs7941785	A	G	A	G	0.0155	-0.004	0.369	0.374	0.00284	0.0036	4.75e-08	0.272	0.000112	30.25
70	rs10745600	A	C	A	C	0.0166	0.0038	0.596	0.575	0.00279	0.0035	3.08e-09	0.28	0.000132	35.67
71	rs12646225	T	C	T	C	0.0251	0.0062	0.12	0.106	0.00422	0.0058	2.51e-09	0.286	0.000133	35.96
72	rs6720815	T	C	T	C	0.0155	-0.0041	0.612	0.614	0.00284	0.0039	4.75e-08	0.3	0.000114	30.82
73	rs924150	A	C	A	C	0.0172	-0.0034	0.62	0.608	0.00284	0.0036	1.56e-09	0.336	0.000139	37.4
74	rs6940927	A	G	A	G	0.0175	-0.0037	0.699	0.708	0.00297	0.0038	3.95e-09	0.338	0.000129	34.78
75	rs10162849	A	G	A	G	0.0169	0.0043	0.272	0.237	0.0031	0.0045	4.95e-08	0.341	0.000113	30.45
76	rs12436759	T	C	T	C	-0.0167	-0.0039	0.285	0.284	0.00304	0.0043	3.75e-08	0.36	0.000114	30.85
77	rs75973558	A	G	A	G	0.0256	0.0048	0.885	0.87	0.00447	0.0057	9.42e-09	0.404	0.000134	36.23
78	rs2054122	T	G	T	G	0.0154	-0.0027	0.497	0.523	0.00273	0.0035	1.68e-08	0.432	0.000118	31.92
79	rs1946311	A	G	A	G	0.017	-0.0029	0.707	0.711	0.00304	0.0039	2.2e-08	0.45	0.000119	32.22
80	rs146865992	T	C	T	C	0.0475	0.0082	0.0293	0.029	0.00823	0.0115	7.51e-09	0.479	0.000129	34.69
81	rs34276294	A	G	A	G	0.0194	-0.0034	0.187	0.194	0.00354	0.0049	4.39e-08	0.479	0.000114	30.76
82	rs11157138	A	G	A	G	-0.0163	0.0026	0.296	0.29	0.00298	0.0038	4.27e-08	0.493	0.000111	30.05
83	rs11623992	T	C	T	C	0.0153	0.0026	0.484	0.459	0.00277	0.0039	3.49e-08	0.502	0.000116	31.39
84	rs72784651	T	C	T	C	0.0161	-0.0027	0.347	0.38	0.00295	0.004	4.47e-08	0.505	0.000118	31.88
85	rs2731670	A	C	A	C	0.0161	-0.0023	0.463	0.438	0.00279	0.0036	7.67e-09	0.515	0.000129	34.72
86	rs7563013	A	G	A	G	-0.017	-0.0025	0.285	0.284	0.00302	0.0038	1.66e-08	0.522	0.000118	31.92
87	rs17780168	T	C	T	C	0.0234	-0.0034	0.872	0.885	0.00409	0.0055	1.04e-08	0.532	0.000123	33.13
88	rs11575883	A	G	A	G	0.0188	-0.0023	0.601	0.614	0.0028	0.0039	2.17e-11	0.554	0.000169	45.65
89	rs11172371	T	C	T	C	-0.0172	-0.002	0.314	0.34	0.00297	0.0037	6.13e-09	0.582	0.000128	34.57
90	rs2720426	T	G	T	G	-0.0171	-0.002	0.667	0.676	0.00296	0.0038	7.89e-09	0.593	0.000129	34.94
91	rs12346996	T	C	T	C	0.0178	-0.0019	0.252	0.271	0.00316	0.0039	1.61e-08	0.624	0.00012	32.31
92	rs1908268	A	G	A	G	0.0153	-0.0017	0.519	0.508	0.00274	0.0035	2.52e-08	0.626	0.000117	31.51
93	rs112714914	A	G	A	G	-0.0571	0.0048	0.974	0.963	0.00875	0.0101	6.7e-11	0.634	0.000164	44.17
94	rs11164673	A	C	A	C	-0.0161	-0.0016	0.497	0.504	0.00273	0.0035	3.34e-09	0.635	0.00013	35.12
95	rs6058281	T	G	T	G	0.019	-0.0024	0.195	0.173	0.00346	0.0051	4.16e-08	0.64	0.000113	30.48
96	rs10443249	A	G	A	G	-0.0152	-0.0016	0.537	0.508	0.00274	0.0035	2.81e-08	0.654	0.000115	31
97	rs28620532	A	G	A	G	-0.0164	-0.0018	0.644	0.651	0.00289	0.004	1.51e-08	0.655	0.000123	33.11
98	rs1425663	A	C	A	C	0.0171	-0.0016	0.622	0.634	0.00281	0.0036	1.24e-09	0.66	0.000137	37.03
99	rs4781364	A	G	A	G	-0.0186	0.0017	0.253	0.245	0.00316	0.004	3.86e-09	0.675	0.000131	35.22
100	rs6467482	A	C	A	C	-0.0169	-0.0016	0.455	0.448	0.0028	0.0039	1.64e-09	0.681	0.000142	38.26
101	rs58465019	A	G	A	G	-0.0159	0.0014	0.617	0.593	0.00289	0.0039	3.48e-08	0.716	0.00012	32.36
102	rs72739454	T	C	T	C	0.0314	0.0026	0.0763	0.0601	0.00539	0.0082	5.61e-09	0.749	0.000139	37.5
103	rs9486902	T	C	T	C	-0.0213	0.0014	0.169	0.163	0.00364	0.0047	5.22e-09	0.768	0.000127	34.23
104	rs71367283	A	C	A	C	0.056	-0.0029	0.972	0.974	0.00875	0.0124	1.55e-10	0.813	0.000171	46.17
105	rs7069887	A	C	A	C	0.0225	0.0011	0.852	0.853	0.0039	0.0051	7.44e-09	0.832	0.000128	34.52
106	rs13276212	T	G	T	G	0.0151	-0.0008	0.483	0.516	0.00275	0.0038	4.48e-08	0.838	0.000113	30.61
107	rs77418166	T	C	T	C	0.0282	0.0012	0.0923	0.109	0.00494	0.0062	1.06e-08	0.844	0.000134	36.06
108	rs144026674	T	C	T	C	0.0413	-0.0018	0.0376	0.041	0.00747	0.0099	3.19e-08	0.854	0.000123	33.29
109	rs62198774	T	C	T	C	-0.0189	0.0006	0.762	0.75	0.00322	0.0044	4.61e-09	0.888	0.000129	34.84
110	rs10254438	T	C	T	C	0.0196	0.0005	0.248	0.262	0.00316	0.004	5.6e-10	0.897	0.000143	38.62
111	rs17128423	T	C	T	C	-0.0248	0.0007	0.894	0.901	0.00445	0.0058	2.39e-08	0.909	0.000116	31.4
112	rs1419392	A	G	A	G	-0.0156	0.0004	0.587	0.598	0.0028	0.0036	2.44e-08	0.921	0.000118	31.85
113	rs10515007	T	C	T	C	0.0202	0.0005	0.162	0.16	0.00371	0.0048	4.92e-08	0.922	0.000111	29.94
114	rs34701787	T	C	T	C	-0.026	-0.0006	0.114	0.113	0.00432	0.0061	1.68e-09	0.927	0.000137	36.93
115	rs601135	T	G	T	G	-0.0163	0.0003	0.294	0.298	0.00299	0.0038	4.97e-08	0.938	0.000111	29.82
116	rs5753383	A	G	A	G	0.0159	0.0002	0.321	0.316	0.00292	0.0037	5e-08	0.956	0.00011	29.79
117	rs11731585	T	C	T	C	0.0176	0.0002	0.259	0.246	0.00313	0.0045	1.97e-08	0.964	0.000118	31.96
118	rs9587024	T	C	T	C	0.0192	0.0001	0.528	0.528	0.00274	0.0035	2.44e-12	0.974	0.000184	49.73
119	rs7809847	A	G	A	G	0.0176	-0.0001	0.663	0.667	0.00295	0.0041	2.2e-09	0.976	0.000139	37.43
120	rs2373353	A	G	A	G	-0.0163	0.0001	0.637	0.63	0.00289	0.004	1.56e-08	0.989	0.000123	33.25
													SUM	0.0155	35.35

## Sheet: Table S8
Table S8. Characteristics of SNPs used as instrumental variables for MR analysis of intelligence on MVPA
	SNP	effect_allele.exposure	other_allele.exposure	effect_allele.outcome	other_allele.outcome	beta.exposure	beta.outcome	eaf.exposure	eaf.outcome	se.exposure	se.outcome	pval.exposure	pval.outcome	R2	F-statistic
1	rs10068046	A	G	A	G	-0.0206	-0.0024	0.815	0.822	0.00352	0.0042	5.22e-09	0.563	0.000128	34.5
2	rs10162849	A	G	A	G	0.0169	-0.0167	0.272	0.237	0.0031	0.0048	4.95e-08	0.000512	0.000113	30.45
3	rs10196283	A	C	A	C	-0.0207	-0.0062	0.842	0.838	0.00376	0.0044	3.64e-08	0.159	0.000114	30.84
4	rs10218712	T	G	T	G	0.0178	0.0011	0.693	0.691	0.00301	0.0044	3.34e-09	0.802	0.000134	36.29
5	rs10254438	T	C	T	C	0.0196	0.0078	0.248	0.253	0.00316	0.0037	5.6e-10	0.0339	0.000143	38.62
6	rs10408457	T	G	T	G	0.0159	-0.001	0.476	0.466	0.00277	0.0041	9.41e-09	0.813	0.000127	34.16
7	rs10443249	A	G	A	G	-0.0152	-0.0005	0.537	0.513	0.00274	0.0032	2.81e-08	0.875	0.000115	31
8	rs10515007	T	C	T	C	0.0202	0.0063	0.162	0.152	0.00371	0.0044	4.92e-08	0.154	0.000111	29.94
9	rs10745600	A	C	A	C	0.0166	0.0043	0.596	0.557	0.00279	0.0032	3.08e-09	0.178	0.000132	35.67
10	rs10995455	A	G	A	G	0.0177	0.014	0.306	0.313	0.00299	0.0044	2.91e-09	0.00142	0.000133	36.01
11	rs11076962	T	C	T	C	0.0169	0.0027	0.717	0.72	0.00304	0.0035	2.57e-08	0.435	0.000117	31.45
12	rs11157138	A	G	A	G	-0.0163	-0.0009	0.296	0.285	0.00298	0.0035	4.27e-08	0.794	0.000111	30.05
13	rs11164673	A	C	A	C	-0.0161	0.0028	0.497	0.498	0.00273	0.0032	3.34e-09	0.373	0.00013	35.12
14	rs11172371	T	C	T	C	-0.0172	-0.0037	0.314	0.336	0.00297	0.0034	6.13e-09	0.279	0.000128	34.57
15	rs112714914	A	G	A	G	-0.0571	-0.0397	0.974	0.963	0.00875	0.0107	6.7e-11	0.000219	0.000164	44.17
16	rs113422987	T	C	T	C	-0.0165	0.0087	0.305	0.303	0.00297	0.0044	2.97e-08	0.0488	0.000115	31.12
17	rs11575883	A	G	A	G	0.0188	0.0021	0.601	0.614	0.0028	0.0042	2.17e-11	0.621	0.000169	45.65
18	rs11623992	T	C	T	C	0.0153	-0.0086	0.484	0.459	0.00277	0.0041	3.49e-08	0.0367	0.000116	31.39
19	rs11731585	T	C	T	C	0.0176	0.0059	0.259	0.247	0.00313	0.0047	1.97e-08	0.209	0.000118	31.96
20	rs1191466	T	C	T	C	-0.0248	-0.0112	0.143	0.139	0.00391	0.0046	2.11e-10	0.0144	0.000151	40.82
21	rs12346996	T	C	T	C	0.0178	0.0087	0.252	0.268	0.00316	0.0036	1.61e-08	0.0153	0.00012	32.31
22	rs12436759	T	C	T	C	-0.0167	-0.0016	0.285	0.284	0.00304	0.0045	3.75e-08	0.729	0.000114	30.85
23	rs1245192	A	G	A	G	-0.0173	-0.0003	0.739	0.761	0.00315	0.0038	3.98e-08	0.934	0.000116	31.23
24	rs12503522	T	C	T	C	-0.0173	-0.0039	0.281	0.287	0.00304	0.0035	1.31e-08	0.265	0.000121	32.61
25	rs12646225	T	C	T	C	0.0251	0.0065	0.12	0.108	0.00422	0.0055	2.51e-09	0.239	0.000133	35.96
26	rs1280049	A	C	A	C	0.015	0.0078	0.475	0.48	0.00273	0.0031	3.92e-08	0.0134	0.000112	30.26
27	rs13263748	T	C	T	C	0.017	0.0033	0.448	0.502	0.00279	0.0041	1.21e-09	0.426	0.000142	38.46
28	rs13276212	T	G	T	G	0.0151	-0.0003	0.483	0.516	0.00275	0.0041	4.48e-08	0.948	0.000113	30.61
29	rs1344494	T	C	T	C	-0.0176	-0.0021	0.578	0.583	0.00281	0.0041	3.96e-10	0.611	0.00015	40.62
30	rs1419392	A	G	A	G	-0.0156	-0.0009	0.587	0.608	0.0028	0.0032	2.44e-08	0.783	0.000118	31.85
31	rs1425663	A	C	A	C	0.0171	0.0043	0.622	0.61	0.00281	0.0033	1.24e-09	0.185	0.000137	37.03
32	rs1427604	A	G	A	G	0.0155	0.0077	0.614	0.619	0.00281	0.0033	3.14e-08	0.0185	0.000114	30.9
33	rs1430726	T	C	T	C	0.0155	-0.0041	0.499	0.519	0.00272	0.0031	1.18e-08	0.194	0.000121	32.57
34	rs144026674	T	C	T	C	0.0413	0.0059	0.0376	0.0411	0.00747	0.0105	3.19e-08	0.576	0.000123	33.29
35	rs144246	A	G	A	G	0.0155	-0.0025	0.37	0.364	0.00284	0.0033	4.91e-08	0.443	0.000112	30.19
36	rs146865992	T	C	T	C	0.0475	0.013	0.0293	0.0291	0.00823	0.0122	7.51e-09	0.286	0.000129	34.69
37	rs17128423	T	C	T	C	-0.0248	-0.0017	0.894	0.904	0.00445	0.0054	2.39e-08	0.749	0.000116	31.4
38	rs17780168	T	C	T	C	0.0234	0.0148	0.872	0.892	0.00409	0.0053	1.04e-08	0.00492	0.000123	33.13
39	rs17824247	T	C	T	C	-0.0187	-0.0031	0.598	0.591	0.0028	0.0041	2.34e-11	0.446	0.000169	45.5
40	rs17826816	A	G	A	G	0.0184	-0.0138	0.774	0.744	0.00326	0.0036	1.68e-08	0.000135	0.000118	31.9
41	rs1826355	A	G	A	G	-0.0253	-0.006	0.896	0.903	0.0045	0.0069	1.96e-08	0.383	0.000119	32.15
42	rs185123	T	C	T	C	0.016	0.0049	0.449	0.464	0.00276	0.0032	6.8e-09	0.123	0.000127	34.17
43	rs1857952	A	C	A	C	-0.0159	-0.007	0.479	0.463	0.00277	0.0032	1.04e-08	0.0288	0.000125	33.87
44	rs1908268	A	G	A	G	0.0153	0.0023	0.519	0.516	0.00274	0.0032	2.52e-08	0.464	0.000117	31.51
45	rs1931262	T	C	T	C	0.0208	0.0125	0.523	0.507	0.00274	0.0032	3.31e-14	7.7e-05	0.000216	58.18
46	rs1946311	A	G	A	G	0.017	-0.0059	0.707	0.708	0.00304	0.0036	2.2e-08	0.101	0.000119	32.22
47	rs2054122	T	G	T	G	0.0154	0.0094	0.497	0.503	0.00273	0.0032	1.68e-08	0.00293	0.000118	31.92
48	rs2111490	A	G	A	G	0.0155	-0.0069	0.465	0.475	0.00275	0.0041	1.83e-08	0.0891	0.000119	32.22
49	rs2373353	A	G	A	G	-0.0163	-0.0026	0.637	0.631	0.00289	0.0042	1.56e-08	0.536	0.000123	33.25
50	rs2720426	T	G	T	G	-0.0171	0.002	0.667	0.661	0.00296	0.0034	7.89e-09	0.563	0.000129	34.94
51	rs2731670	A	C	A	C	0.0161	0.0013	0.463	0.461	0.00279	0.0033	7.67e-09	0.681	0.000129	34.72
52	rs2737331	T	C	T	C	0.016	0.0106	0.377	0.386	0.00283	0.0042	1.75e-08	0.0112	0.00012	32.27
53	rs2842189	T	C	T	C	0.0163	0.0081	0.356	0.37	0.00286	0.0037	1.27e-08	0.0301	0.000121	32.71
54	rs28584643	T	C	T	C	0.0152	-0.0017	0.44	0.427	0.00277	0.0041	4.19e-08	0.681	0.000114	30.76
55	rs28620532	A	G	A	G	-0.0164	0.0091	0.644	0.651	0.00289	0.0043	1.51e-08	0.034	0.000123	33.11
56	rs2862954	T	C	T	C	-0.0159	0.0097	0.554	0.512	0.00275	0.0032	6.88e-09	0.00209	0.000125	33.8
57	rs2885208	T	C	T	C	0.0189	-0.0032	0.808	0.778	0.00346	0.0039	4.58e-08	0.414	0.000111	30.07
58	rs2976501	T	G	T	G	-0.023	-0.0017	0.233	0.219	0.00323	0.0039	1.1e-12	0.656	0.000189	50.98
59	rs298251	A	G	A	G	0.0165	0.0158	0.667	0.66	0.00293	0.0043	1.75e-08	0.00024	0.000121	32.56
60	rs3106666	A	G	A	G	-0.0166	-0.0016	0.411	0.432	0.00278	0.0032	2.42e-09	0.624	0.000133	35.96
61	rs329672	T	C	T	C	0.0174	-0.0024	0.628	0.627	0.00285	0.0042	1e-09	0.571	0.000142	38.32
62	rs34276294	A	G	A	G	0.0194	-0.0001	0.187	0.194	0.00354	0.0052	4.39e-08	0.979	0.000114	30.76
63	rs34321437	T	C	T	C	0.0433	0.0426	0.0362	0.0413	0.00755	0.0103	1.01e-08	3.39e-05	0.000131	35.25
64	rs34701787	T	C	T	C	-0.026	-0.0024	0.114	0.113	0.00432	0.0064	1.68e-09	0.708	0.000137	36.93
65	rs35433030	A	G	A	G	0.0272	-0.0199	0.0827	0.12	0.00498	0.0063	4.67e-08	0.00158	0.000112	30.33
66	rs37976	T	C	T	C	0.0151	0.0049	0.551	0.547	0.00276	0.0032	4.44e-08	0.124	0.000113	30.4
67	rs3860537	T	C	T	C	0.0189	-0.0071	0.21	0.238	0.0034	0.0048	2.99e-08	0.143	0.000118	31.83
68	rs424029	A	G	A	G	-0.038	0.0183	0.0412	0.0414	0.00689	0.0081	3.39e-08	0.0237	0.000114	30.9
69	rs4275659	T	C	T	C	0.0177	0.0063	0.304	0.28	0.00301	0.0035	4.08e-09	0.0747	0.000132	35.68
70	rs4455397	T	C	T	C	0.0157	0.0032	0.455	0.437	0.00274	0.0032	1.05e-08	0.317	0.000122	32.91
71	rs4466759	T	C	T	C	0.016	-0.0029	0.441	0.432	0.00278	0.0032	9.37e-09	0.37	0.000125	33.86
72	rs4517588	A	G	A	G	0.0176	0.0092	0.348	0.385	0.00292	0.0041	1.74e-09	0.0248	0.00014	37.87
73	rs4698932	A	G	A	G	0.0203	0.0064	0.542	0.505	0.00274	0.0032	1.55e-13	0.0444	0.000204	55.04
74	rs4781364	A	G	A	G	-0.0186	-0.0124	0.253	0.252	0.00316	0.0036	3.86e-09	0.00066	0.000131	35.22
75	rs4793161	A	G	A	G	-0.0177	-0.0157	0.232	0.23	0.00325	0.0048	4.97e-08	0.00115	0.000112	30.24
76	rs541640	A	G	A	G	-0.0156	-0.0023	0.628	0.615	0.00284	0.004	3.97e-08	0.563	0.000114	30.69
77	rs55716899	T	C	T	C	-0.0171	-0.0125	0.591	0.572	0.0028	0.0041	9.43e-10	0.00231	0.000142	38.23
78	rs55754731	T	C	T	C	0.0214	-0.0073	0.831	0.844	0.00367	0.0056	6.06e-09	0.196	0.000128	34.56
79	rs55857533	A	G	A	G	0.0156	0.0115	0.389	0.367	0.00282	0.0042	3.04e-08	0.00645	0.000116	31.33
80	rs5750823	T	C	T	C	0.0213	0.0045	0.723	0.744	0.00308	0.0047	4.25e-12	0.335	0.000182	49.2
81	rs5753383	A	G	A	G	0.0159	0.0062	0.321	0.318	0.00292	0.0034	5e-08	0.0654	0.00011	29.79
82	rs58465019	A	G	A	G	-0.0159	-0.0068	0.617	0.593	0.00289	0.0042	3.48e-08	0.105	0.00012	32.36
83	rs600806	A	G	A	G	-0.0193	0.0017	0.726	0.711	0.00308	0.0036	3.57e-10	0.632	0.000148	39.93
84	rs601135	T	G	T	G	-0.0163	-0.0047	0.294	0.288	0.00299	0.0035	4.97e-08	0.175	0.000111	29.82
85	rs6058281	T	G	T	G	0.019	-0.0034	0.195	0.174	0.00346	0.0054	4.16e-08	0.531	0.000113	30.48
86	rs62198774	T	C	T	C	-0.0189	-0.0048	0.762	0.75	0.00322	0.0047	4.61e-09	0.302	0.000129	34.84
87	rs6432667	T	C	T	C	0.0177	0.0025	0.629	0.632	0.00284	0.0033	4.76e-10	0.439	0.000146	39.45
88	rs6467482	A	C	A	C	-0.0169	0.0062	0.455	0.448	0.0028	0.0041	1.64e-09	0.13	0.000142	38.26
89	rs6545794	A	G	A	G	-0.0275	-0.0028	0.0957	0.0758	0.00465	0.0061	3.35e-09	0.648	0.000131	35.32
90	rs6573878	T	C	T	C	0.0178	0.0053	0.765	0.77	0.00325	0.0048	4.67e-08	0.277	0.000113	30.62
91	rs6720815	T	C	T	C	0.0155	0.0008	0.612	0.614	0.00284	0.0042	4.75e-08	0.848	0.000114	30.82
92	rs6840804	A	G	A	G	-0.0166	0.0004	0.696	0.684	0.00297	0.0034	2.25e-08	0.912	0.000116	31.43
93	rs6881733	T	C	T	C	-0.018	0.0075	0.302	0.298	0.003	0.0035	2.04e-09	0.0319	0.000136	36.78
94	rs6922323	T	C	T	C	0.0185	0.0127	0.278	0.267	0.00308	0.0046	1.92e-09	0.00597	0.000138	37.13
95	rs6940927	A	G	A	G	0.0175	0.0093	0.699	0.708	0.00297	0.0035	3.95e-09	0.00729	0.000129	34.78
96	rs702220	T	C	T	C	-0.0197	-0.0022	0.359	0.362	0.00287	0.0042	6.14e-12	0.606	0.000179	48.29
97	rs7069887	A	C	A	C	0.0225	0.0003	0.852	0.856	0.0039	0.0047	7.44e-09	0.941	0.000128	34.52
98	rs71367283	A	C	A	C	0.056	-0.0086	0.972	0.974	0.00875	0.0132	1.55e-10	0.514	0.000171	46.17
99	rs71472433	A	C	A	C	0.0209	0.0135	0.848	0.835	0.00383	0.0055	4.84e-08	0.0139	0.000113	30.47
100	rs71638823	T	C	T	C	0.0217	-0.0117	0.148	0.138	0.00387	0.0059	2.04e-08	0.0465	0.000119	32.06
101	rs7201179	T	C	T	C	0.0156	0.0032	0.445	0.426	0.00275	0.0032	1.33e-08	0.321	0.000121	32.59
102	rs72739454	T	C	T	C	0.0314	0.0053	0.0763	0.0607	0.00539	0.0087	5.61e-09	0.54	0.000139	37.5
103	rs72784651	T	C	T	C	0.0161	0.0036	0.347	0.38	0.00295	0.0042	4.47e-08	0.398	0.000118	31.88
104	rs73139272	T	G	T	G	-0.0248	-0.0007	0.132	0.141	0.00406	0.0058	9.24e-10	0.91	0.000142	38.2
105	rs74974963	A	G	A	G	0.0304	-0.0008	0.0698	0.0614	0.00541	0.0085	1.92e-08	0.929	0.00012	32.36
106	rs75457267	T	C	T	C	0.0401	0.0207	0.0375	0.0518	0.00728	0.0092	3.58e-08	0.0252	0.000116	31.34
107	rs7563013	A	G	A	G	-0.017	0.0014	0.285	0.282	0.00302	0.0035	1.66e-08	0.69	0.000118	31.92
108	rs7573275	A	G	A	G	-0.0173	-0.008	0.285	0.287	0.00305	0.0035	1.24e-08	0.0223	0.000123	33.12
109	rs757485	T	C	T	C	-0.0153	-0.0074	0.567	0.551	0.00276	0.0032	3.23e-08	0.0201	0.000114	30.89
110	rs75973558	A	G	A	G	0.0256	-0.0003	0.885	0.87	0.00447	0.006	9.42e-09	0.958	0.000134	36.23
111	rs76608582	A	C	A	C	0.0422	0.0159	0.0389	0.0478	0.00758	0.0101	2.55e-08	0.115	0.000133	36
112	rs7718063	T	C	T	C	0.0178	0.0014	0.239	0.246	0.00322	0.0047	3.24e-08	0.771	0.000115	31.13
113	rs77418166	T	C	T	C	0.0282	-0.0021	0.0923	0.109	0.00494	0.0065	1.06e-08	0.754	0.000134	36.06
114	rs7769568	A	G	A	G	-0.0153	-0.0074	0.54	0.529	0.00276	0.0041	3.23e-08	0.0682	0.000116	31.22
115	rs7809847	A	G	A	G	0.0176	0.0177	0.663	0.667	0.00295	0.0043	2.2e-09	4.82e-05	0.000139	37.43
116	rs78851102	A	C	A	C	-0.0222	-0.011	0.242	0.253	0.0032	0.0047	4.26e-12	0.0184	0.000181	48.87
117	rs79088489	A	G	A	G	-0.0151	0.0002	0.571	0.562	0.00276	0.0041	4.93e-08	0.969	0.000111	30.06
118	rs7941785	A	G	A	G	0.0155	0.0085	0.369	0.365	0.00284	0.0033	4.75e-08	0.00996	0.000112	30.25
119	rs865225	A	G	A	G	0.0179	0.0034	0.73	0.721	0.00311	0.0036	8.58e-09	0.349	0.000127	34.15
120	rs924150	A	C	A	C	0.0172	-0.007	0.62	0.587	0.00284	0.0032	1.56e-09	0.0309	0.000139	37.4
121	rs9486902	T	C	T	C	-0.0213	0.0072	0.169	0.156	0.00364	0.0043	5.22e-09	0.0972	0.000127	34.23
122	rs9503598	A	G	A	G	0.017	0.0007	0.431	0.435	0.0028	0.0035	1.35e-09	0.839	0.000141	38.18
123	rs9516855	A	G	A	G	0.0334	-0.0015	0.947	0.951	0.0061	0.0075	4.19e-08	0.84	0.000113	30.41
124	rs9527727	A	C	A	C	-0.0175	-0.0128	0.295	0.297	0.00301	0.0044	6.24e-09	0.00383	0.000127	34.24
125	rs9569206	A	G	A	G	-0.0154	0.001	0.629	0.651	0.00282	0.0033	4.85e-08	0.756	0.000111	29.93
126	rs9587024	T	C	T	C	0.0192	-0.0081	0.528	0.524	0.00274	0.0031	2.44e-12	0.0102	0.000184	49.73
127	rs9851068	A	G	A	G	0.0172	0.0003	0.676	0.676	0.00293	0.0034	4.25e-09	0.934	0.00013	35.11
													SUM	0.0164	35.39

## Sheet: Table S9
Table S9. Characteristics of SNPs used as instrumental variables for MR analysis of intelligence on SC
	SNP	effect_allele.exposure	other_allele.exposure	effect_allele.outcome	other_allele.outcome	beta.exposure	beta.outcome	eaf.exposure	eaf.outcome	se.exposure	se.outcome	pval.exposure	pval.outcome	R2	F-statistic
1	rs10068046	A	G	A	G	-0.0206	-0.0014	0.815	0.832	0.00352	0.0098	5.22e-09	0.889	0.000128	34.5
2	rs10162849	A	G	A	G	0.0169	-0.0034	0.272	0.237	0.0031	0.0094	4.95e-08	0.721	0.000113	30.45
3	rs10196283	A	C	A	C	-0.0207	-0.0014	0.842	0.835	0.00376	0.0101	3.64e-08	0.892	0.000114	30.84
4	rs10218712	T	G	T	G	0.0178	-0.0084	0.693	0.693	0.00301	0.0087	3.34e-09	0.334	0.000134	36.29
5	rs10254438	T	C	T	C	0.0196	-0.0152	0.248	0.263	0.00316	0.0083	5.6e-10	0.0674	0.000143	38.62
6	rs10408457	T	G	T	G	0.0159	-0.0054	0.476	0.465	0.00277	0.0081	9.41e-09	0.501	0.000127	34.16
7	rs10443249	A	G	A	G	-0.0152	-0.0024	0.537	0.51	0.00274	0.0073	2.81e-08	0.747	0.000115	31
8	rs10515007	T	C	T	C	0.0202	-0.0105	0.162	0.159	0.00371	0.01	4.92e-08	0.293	0.000111	29.94
9	rs10745600	A	C	A	C	0.0166	0.01	0.596	0.575	0.00279	0.0074	3.08e-09	0.176	0.000132	35.67
10	rs10995455	A	G	A	G	0.0177	-0.0194	0.306	0.313	0.00299	0.0087	2.91e-09	0.0253	0.000133	36.01
11	rs11076962	T	C	T	C	0.0169	-0.014	0.717	0.713	0.00304	0.0081	2.57e-08	0.0847	0.000117	31.45
12	rs11157138	A	G	A	G	-0.0163	-0.0038	0.296	0.291	0.00298	0.008	4.27e-08	0.636	0.000111	30.05
13	rs11164673	A	C	A	C	-0.0161	0.0073	0.497	0.503	0.00273	0.0073	3.34e-09	0.317	0.00013	35.12
14	rs11172371	T	C	T	C	-0.0172	0.0093	0.314	0.339	0.00297	0.0078	6.13e-09	0.232	0.000128	34.57
15	rs112714914	A	G	A	G	-0.0571	-0.0239	0.974	0.963	0.00875	0.0213	6.7e-11	0.262	0.000164	44.17
16	rs113422987	T	C	T	C	-0.0165	-0.011	0.305	0.304	0.00297	0.0087	2.97e-08	0.207	0.000115	31.12
17	rs11575883	A	G	A	G	0.0188	-0.0181	0.601	0.612	0.0028	0.0082	2.17e-11	0.0266	0.000169	45.65
18	rs11623992	T	C	T	C	0.0153	-0.0092	0.484	0.458	0.00277	0.0081	3.49e-08	0.253	0.000116	31.39
19	rs11731585	T	C	T	C	0.0176	-0.0188	0.259	0.247	0.00313	0.0093	1.97e-08	0.0438	0.000118	31.96
20	rs1191466	T	C	T	C	-0.0248	0.0322	0.143	0.142	0.00391	0.0106	2.11e-10	0.00236	0.000151	40.82
21	rs12346996	T	C	T	C	0.0178	0.003	0.252	0.271	0.00316	0.0082	1.61e-08	0.718	0.00012	32.31
22	rs12436759	T	C	T	C	-0.0167	0.0076	0.285	0.284	0.00304	0.0089	3.75e-08	0.393	0.000114	30.85
23	rs1245192	A	G	A	G	-0.0173	0.0033	0.739	0.751	0.00315	0.0086	3.98e-08	0.703	0.000116	31.23
24	rs12503522	T	C	T	C	-0.0173	0.0051	0.281	0.286	0.00304	0.0081	1.31e-08	0.525	0.000121	32.61
25	rs12646225	T	C	T	C	0.0251	0.0092	0.12	0.106	0.00422	0.0119	2.51e-09	0.439	0.000133	35.96
26	rs1280049	A	C	A	C	0.015	-0.0056	0.475	0.495	0.00273	0.0073	3.92e-08	0.442	0.000112	30.26
27	rs13263748	T	C	T	C	0.017	-0.0113	0.448	0.502	0.00279	0.0081	1.21e-09	0.163	0.000142	38.46
28	rs13276212	T	G	T	G	0.0151	-0.0041	0.483	0.516	0.00275	0.008	4.48e-08	0.607	0.000113	30.61
29	rs1344494	T	C	T	C	-0.0176	0.0048	0.578	0.584	0.00281	0.0082	3.96e-10	0.555	0.00015	40.62
30	rs1419392	A	G	A	G	-0.0156	-0.0037	0.587	0.598	0.0028	0.0075	2.44e-08	0.62	0.000118	31.85
31	rs1425663	A	C	A	C	0.0171	-0.0055	0.622	0.633	0.00281	0.0076	1.24e-09	0.468	0.000137	37.03
32	rs1427604	A	G	A	G	0.0155	-0.0011	0.614	0.641	0.00281	0.0076	3.14e-08	0.887	0.000114	30.9
33	rs1430726	T	C	T	C	0.0155	-0.0186	0.499	0.518	0.00272	0.0073	1.18e-08	0.0109	0.000121	32.57
34	rs144026674	T	C	T	C	0.0413	0.0194	0.0376	0.0408	0.00747	0.0208	3.19e-08	0.351	0.000123	33.29
35	rs144246	A	G	A	G	0.0155	-0.0077	0.37	0.375	0.00284	0.0076	4.91e-08	0.312	0.000112	30.19
36	rs146865992	T	C	T	C	0.0475	-0.0364	0.0293	0.0294	0.00823	0.0239	7.51e-09	0.127	0.000129	34.69
37	rs17128423	T	C	T	C	-0.0248	0.0104	0.894	0.901	0.00445	0.0123	2.39e-08	0.395	0.000116	31.4
38	rs17780168	T	C	T	C	0.0234	0.0087	0.872	0.885	0.00409	0.0116	1.04e-08	0.455	0.000123	33.13
39	rs17824247	T	C	T	C	-0.0187	0.0144	0.598	0.591	0.0028	0.0082	2.34e-11	0.078	0.000169	45.5
40	rs17826816	A	G	A	G	0.0184	0.0069	0.774	0.751	0.00326	0.0084	1.68e-08	0.415	0.000118	31.9
41	rs1826355	A	G	A	G	-0.0253	0.0267	0.896	0.902	0.0045	0.0135	1.96e-08	0.0479	0.000119	32.15
42	rs185123	T	C	T	C	0.016	-0.001	0.449	0.483	0.00276	0.0073	6.8e-09	0.896	0.000127	34.17
43	rs1857952	A	C	A	C	-0.0159	0.0081	0.479	0.455	0.00277	0.0074	1.04e-08	0.277	0.000125	33.87
44	rs1908268	A	G	A	G	0.0153	-0.0069	0.519	0.509	0.00274	0.0073	2.52e-08	0.344	0.000117	31.51
45	rs1931262	T	C	T	C	0.0208	-0.011	0.523	0.51	0.00274	0.0073	3.31e-14	0.132	0.000216	58.18
46	rs1946311	A	G	A	G	0.017	0.0127	0.707	0.712	0.00304	0.0082	2.2e-08	0.121	0.000119	32.22
47	rs2054122	T	G	T	G	0.0154	0.0041	0.497	0.524	0.00273	0.0073	1.68e-08	0.576	0.000118	31.92
48	rs2111490	A	G	A	G	0.0155	-0.001	0.465	0.475	0.00275	0.008	1.83e-08	0.897	0.000119	32.22
49	rs2373353	A	G	A	G	-0.0163	0.004	0.637	0.63	0.00289	0.0084	1.56e-08	0.636	0.000123	33.25
50	rs2720426	T	G	T	G	-0.0171	-0.0048	0.667	0.676	0.00296	0.0079	7.89e-09	0.545	0.000129	34.94
51	rs2731670	A	C	A	C	0.0161	0.0039	0.463	0.437	0.00279	0.0075	7.67e-09	0.606	0.000129	34.72
52	rs2737331	T	C	T	C	0.016	-0.0038	0.377	0.387	0.00283	0.0083	1.75e-08	0.647	0.00012	32.27
53	rs2842189	T	C	T	C	0.0163	-0.0106	0.356	0.377	0.00286	0.0083	1.27e-08	0.199	0.000121	32.71
54	rs28584643	T	C	T	C	0.0152	-0.0206	0.44	0.427	0.00277	0.0081	4.19e-08	0.0113	0.000114	30.76
55	rs28620532	A	G	A	G	-0.0164	0.0023	0.644	0.651	0.00289	0.0084	1.51e-08	0.788	0.000123	33.11
56	rs2862954	T	C	T	C	-0.0159	0.0042	0.554	0.505	0.00275	0.0073	6.88e-09	0.561	0.000125	33.8
57	rs2885208	T	C	T	C	0.0189	-0.0078	0.808	0.819	0.00346	0.0095	4.58e-08	0.414	0.000111	30.07
58	rs2976501	T	G	T	G	-0.023	-0.0026	0.233	0.227	0.00323	0.0089	1.1e-12	0.769	0.000189	50.98
59	rs298251	A	G	A	G	0.0165	-0.0161	0.667	0.661	0.00293	0.0085	1.75e-08	0.0568	0.000121	32.56
60	rs3106666	A	G	A	G	-0.0166	0.0138	0.411	0.42	0.00278	0.0074	2.42e-09	0.0622	0.000133	35.96
61	rs329672	T	C	T	C	0.0174	0.006	0.628	0.627	0.00285	0.0083	1e-09	0.472	0.000142	38.32
62	rs34276294	A	G	A	G	0.0194	-0.0076	0.187	0.196	0.00354	0.0102	4.39e-08	0.455	0.000114	30.76
63	rs34321437	T	C	T	C	0.0433	0.011	0.0362	0.0416	0.00755	0.0202	1.01e-08	0.585	0.000131	35.25
64	rs34701787	T	C	T	C	-0.026	-0.009	0.114	0.112	0.00432	0.0127	1.68e-09	0.476	0.000137	36.93
65	rs35433030	A	G	A	G	0.0272	0.0103	0.0827	0.12	0.00498	0.0125	4.67e-08	0.408	0.000112	30.33
66	rs37976	T	C	T	C	0.0151	-0.0096	0.551	0.559	0.00276	0.0074	4.44e-08	0.192	0.000113	30.4
67	rs3860537	T	C	T	C	0.0189	-0.0147	0.21	0.238	0.0034	0.0095	2.99e-08	0.122	0.000118	31.83
68	rs424029	A	G	A	G	-0.038	0.0092	0.0412	0.0431	0.00689	0.0181	3.39e-08	0.61	0.000114	30.9
69	rs4275659	T	C	T	C	0.0177	0.0023	0.304	0.284	0.00301	0.0081	4.08e-09	0.773	0.000132	35.68
70	rs4455397	T	C	T	C	0.0157	-0.0024	0.455	0.44	0.00274	0.0074	1.05e-08	0.742	0.000122	32.91
71	rs4466759	T	C	T	C	0.016	0.01	0.441	0.428	0.00278	0.0074	9.37e-09	0.176	0.000125	33.86
72	rs4517588	A	G	A	G	0.0176	0.0039	0.348	0.386	0.00292	0.0082	1.74e-09	0.638	0.00014	37.87
73	rs4698932	A	G	A	G	0.0203	-0.0029	0.542	0.495	0.00274	0.0073	1.55e-13	0.695	0.000204	55.04
74	rs4781364	A	G	A	G	-0.0186	0.0194	0.253	0.246	0.00316	0.0085	3.86e-09	0.0224	0.000131	35.22
75	rs4793161	A	G	A	G	-0.0177	0.0022	0.232	0.229	0.00325	0.0095	4.97e-08	0.822	0.000112	30.24
76	rs541640	A	G	A	G	-0.0156	0.0035	0.628	0.616	0.00284	0.0082	3.97e-08	0.673	0.000114	30.69
77	rs55716899	T	C	T	C	-0.0171	0.0172	0.591	0.57	0.0028	0.0081	9.43e-10	0.0349	0.000142	38.23
78	rs55754731	T	C	T	C	0.0214	0.0004	0.831	0.844	0.00367	0.0111	6.06e-09	0.969	0.000128	34.56
79	rs55857533	A	G	A	G	0.0156	-0.0187	0.389	0.366	0.00282	0.0083	3.04e-08	0.0249	0.000116	31.33
80	rs5750823	T	C	T	C	0.0213	0.0055	0.723	0.744	0.00308	0.0092	4.25e-12	0.549	0.000182	49.2
81	rs5753383	A	G	A	G	0.0159	0.0014	0.321	0.315	0.00292	0.0078	5e-08	0.857	0.00011	29.79
82	rs58465019	A	G	A	G	-0.0159	-0.0096	0.617	0.594	0.00289	0.0082	3.48e-08	0.242	0.00012	32.36
83	rs600806	A	G	A	G	-0.0193	0.0136	0.726	0.725	0.00308	0.0083	3.57e-10	0.102	0.000148	39.93
84	rs601135	T	G	T	G	-0.0163	0.0014	0.294	0.297	0.00299	0.008	4.97e-08	0.865	0.000111	29.82
85	rs6058281	T	G	T	G	0.019	-0.0106	0.195	0.173	0.00346	0.0106	4.16e-08	0.316	0.000113	30.48
86	rs62198774	T	C	T	C	-0.0189	0.0063	0.762	0.751	0.00322	0.0092	4.61e-09	0.496	0.000129	34.84
87	rs6432667	T	C	T	C	0.0177	-0.0026	0.629	0.622	0.00284	0.0075	4.76e-10	0.729	0.000146	39.45
88	rs6467482	A	C	A	C	-0.0169	-0.0086	0.455	0.447	0.0028	0.0082	1.64e-09	0.294	0.000142	38.26
89	rs6545794	A	G	A	G	-0.0275	-0.013	0.0957	0.072	0.00465	0.0143	3.35e-09	0.363	0.000131	35.32
90	rs6573878	T	C	T	C	0.0178	0.004	0.765	0.771	0.00325	0.0096	4.67e-08	0.675	0.000113	30.62
91	rs6720815	T	C	T	C	0.0155	-0.0016	0.612	0.613	0.00284	0.0082	4.75e-08	0.844	0.000114	30.82
92	rs6840804	A	G	A	G	-0.0166	0.007	0.696	0.702	0.00297	0.008	2.25e-08	0.383	0.000116	31.43
93	rs6881733	T	C	T	C	-0.018	-0.0038	0.302	0.294	0.003	0.0081	2.04e-09	0.642	0.000136	36.78
94	rs6922323	T	C	T	C	0.0185	0.0147	0.278	0.267	0.00308	0.0091	1.92e-09	0.107	0.000138	37.13
95	rs6940927	A	G	A	G	0.0175	-0.0004	0.699	0.708	0.00297	0.008	3.95e-09	0.962	0.000129	34.78
96	rs702220	T	C	T	C	-0.0197	0.0049	0.359	0.361	0.00287	0.0083	6.14e-12	0.559	0.000179	48.29
97	rs7069887	A	C	A	C	0.0225	-0.0103	0.852	0.854	0.0039	0.0107	7.44e-09	0.339	0.000128	34.52
98	rs71367283	A	C	A	C	0.056	-0.044	0.972	0.974	0.00875	0.0262	1.55e-10	0.0929	0.000171	46.17
99	rs71472433	A	C	A	C	0.0209	-0.0034	0.848	0.834	0.00383	0.0108	4.84e-08	0.75	0.000113	30.47
100	rs71638823	T	C	T	C	0.0217	-0.0193	0.148	0.138	0.00387	0.0116	2.04e-08	0.0953	0.000119	32.06
101	rs7201179	T	C	T	C	0.0156	-0.0087	0.445	0.435	0.00275	0.0074	1.33e-08	0.24	0.000121	32.59
102	rs72739454	T	C	T	C	0.0314	-0.0305	0.0763	0.0596	0.00539	0.0173	5.61e-09	0.0783	0.000139	37.5
103	rs72784651	T	C	T	C	0.0161	-0.0019	0.347	0.378	0.00295	0.0083	4.47e-08	0.824	0.000118	31.88
104	rs73139272	T	G	T	G	-0.0248	0.0126	0.132	0.142	0.00406	0.0115	9.24e-10	0.276	0.000142	38.2
105	rs74974963	A	G	A	G	0.0304	-0.0032	0.0698	0.0615	0.00541	0.0167	1.92e-08	0.848	0.00012	32.36
106	rs75457267	T	C	T	C	0.0401	0.0036	0.0375	0.0516	0.00728	0.0183	3.58e-08	0.843	0.000116	31.34
107	rs7563013	A	G	A	G	-0.017	0.0139	0.285	0.285	0.00302	0.0081	1.66e-08	0.0855	0.000118	31.92
108	rs7573275	A	G	A	G	-0.0173	0.0004	0.285	0.284	0.00305	0.0081	1.24e-08	0.963	0.000123	33.12
109	rs757485	T	C	T	C	-0.0153	-0.0007	0.567	0.572	0.00276	0.0074	3.23e-08	0.92	0.000114	30.89
110	rs75973558	A	G	A	G	0.0256	-0.0009	0.885	0.87	0.00447	0.0119	9.42e-09	0.94	0.000134	36.23
111	rs76608582	A	C	A	C	0.0422	-0.009	0.0389	0.0481	0.00758	0.0196	2.55e-08	0.646	0.000133	36
112	rs7718063	T	C	T	C	0.0178	0.0179	0.239	0.245	0.00322	0.0093	3.24e-08	0.0551	0.000115	31.13
113	rs77418166	T	C	T	C	0.0282	0.0001	0.0923	0.109	0.00494	0.0129	1.06e-08	0.996	0.000134	36.06
114	rs7769568	A	G	A	G	-0.0153	0.0035	0.54	0.529	0.00276	0.0081	3.23e-08	0.666	0.000116	31.22
115	rs7809847	A	G	A	G	0.0176	0.0025	0.663	0.667	0.00295	0.0086	2.2e-09	0.77	0.000139	37.43
116	rs78851102	A	C	A	C	-0.0222	0.0145	0.242	0.252	0.0032	0.0092	4.26e-12	0.114	0.000181	48.87
117	rs79088489	A	G	A	G	-0.0151	-0.0071	0.571	0.562	0.00276	0.0081	4.93e-08	0.381	0.000111	30.06
118	rs7941785	A	G	A	G	0.0155	-0.0188	0.369	0.375	0.00284	0.0076	4.75e-08	0.013	0.000112	30.25
119	rs865225	A	G	A	G	0.0179	-0.0076	0.73	0.721	0.00311	0.0083	8.58e-09	0.36	0.000127	34.15
120	rs924150	A	C	A	C	0.0172	0.007	0.62	0.607	0.00284	0.0076	1.56e-09	0.353	0.000139	37.4
121	rs9486902	T	C	T	C	-0.0213	-0.0074	0.169	0.162	0.00364	0.0099	5.22e-09	0.454	0.000127	34.23
122	rs9503598	A	G	A	G	0.017	0.0044	0.431	0.442	0.0028	0.0081	1.35e-09	0.589	0.000141	38.18
123	rs9516855	A	G	A	G	0.0334	0.0074	0.947	0.948	0.0061	0.0165	4.19e-08	0.656	0.000113	30.41
124	rs9527727	A	C	A	C	-0.0175	0.0071	0.295	0.297	0.00301	0.0088	6.24e-09	0.422	0.000127	34.24
125	rs9569206	A	G	A	G	-0.0154	0.0032	0.629	0.648	0.00282	0.0076	4.85e-08	0.672	0.000111	29.93
126	rs9587024	T	C	T	C	0.0192	-0.0053	0.528	0.529	0.00274	0.0073	2.44e-12	0.466	0.000184	49.73
127	rs9851068	A	G	A	G	0.0172	0.0022	0.676	0.687	0.00293	0.0079	4.25e-09	0.782	0.00013	35.11
													SUM	0.0164	35.39

[truncated: 6 more sheets: Table S10, Table S11, Table S12, Table S13, Table S14, Table S15]
